# Supplementary material for: A meta-analysis of the prognostic value of the TyG index in heart failure
Source: Front Endocrinol (Lausanne). 2025 Jul 24;16:1463647. doi: 10.3389/fendo.2025.1463647 (PMC12328152; doi:10.3389/fendo.2025.1463647)
Supplement: Supplementary File 3 — Sensitivity of Dose-response analysis. [file Table2.xlsx]

## Sheet: Sheet1
Study	Selection				Comparability	Outcome			Quality scores
	Representativeness of the exposed cohort	Selection of the nonexposed cohort	Ascertainment of exposure	Demonstration that outcome of interest was not present at start of study	Comparability of cohorts on the basis of the design or analysis	Assessment of outcome	Was follow-up long enough for outcomes to occur	Adequacy of follow up of cohorts
Guo 2021	⭐	⭐	⭐		⭐⭐	⭐	⭐	⭐	8
Han 2022	⭐	⭐	⭐		⭐⭐	⭐		⭐	7
Huang 2022	⭐	⭐	⭐		⭐⭐	⭐	⭐	⭐	8
Özcan 2023	⭐	⭐	⭐		⭐⭐	⭐	⭐	⭐	8
Sun 2023	⭐	⭐	⭐		⭐⭐	⭐	⭐	⭐	8
Zhou Q 2023	⭐	⭐	⭐	⭐	⭐⭐	⭐	⭐	⭐	9
Zhou Y 2023	⭐	⭐	⭐		⭐⭐	⭐	⭐	⭐	8
Cheng 2024	⭐	⭐	⭐		⭐⭐	⭐		⭐	7
Su 2024	⭐	⭐	⭐		⭐⭐	⭐	⭐	⭐	8
Iwakura 2023	⭐	⭐	⭐	⭐	⭐	⭐	⭐		7
Cunha 2021	⭐	⭐	⭐		⭐⭐	⭐	⭐	⭐	8
Chen 2024	⭐	⭐	⭐		⭐⭐	⭐	⭐	⭐	8
Jia 2024	⭐	⭐	⭐	⭐	⭐⭐	⭐	⭐	⭐	9
Lai 2025	⭐	⭐	⭐		⭐⭐	⭐	⭐	⭐	8
Liu 2024	⭐	⭐	⭐		⭐	⭐	⭐		6
Ni 2025	⭐	⭐	⭐		⭐⭐	⭐	⭐	⭐	8
Nishigoori 2024	⭐	⭐	⭐	⭐	⭐⭐	⭐	⭐	⭐	9
Zhang 2025	⭐	⭐	⭐		⭐⭐	⭐	⭐	⭐	8
Zhou Z 2024	⭐	⭐	⭐		⭐⭐	⭐	⭐	⭐	8
